# Supplementary material for: Multivariate versus traditional quantitative phase analysis of X-ray powder diffraction and fluorescence data of mixtures showing preferred orientation and microabsorption
Source: J Appl Crystallogr. 2022 Jul 5;55(Pt 4):837–50. doi: 10.1107/S1600576722004708 (PMC9348868; doi:10.1107/S1600576722004708)
Supplement: Supplementary file 2 [file j-55-00837-sup2.xlsx]

## Sheet: XRPD D1 Summary
Preprocessing calibration table for XRPD
Name and preprocess code	Smoothing window	Scaling	Derivative order	Range	Skipdata	Rootprof levels				SSR
						L1	L2	L3	L4
smooth - 5 - scaled - 20-70 - sd 5 - der	5	1	1	20-70	5	5	3	64	4	1.32595
smooth - 0 - scaled - 20-70 - sd 5 - der	0	1	1	20-70	5	1	3	80	0	0.992779
smooth - 5 - unscaled - 20-70 - sd 5 - der	5	0	1	20-70	5	2	3	16	3	0.82845
smooth - 0 - unscaled - 20-70 - sd 5 - der	0	0	1	20-70	5	4	0	80	1	0.488542
smooth - 5 - scaled - 20-70 - sd 5	5	1	0	20-70	5	1	1	0	3	0.961854
smooth - 0 - scaled - 20-70 - sd 5	0	1	0	20-70	5	3	2	80	1	0.915416
smooth - 5 - unscaled - 20-70 - sd 5	5	0	0	20-70	5	3	3	0	1	0.222951
smooth - 0 - unscaled - 20-70 - sd 5	0	0	0	20-70	5	3	3	0	1	0.223035
smooth - 5 - scaled - 10-120 - sd 5 - der	5	1	1	10-120	5	1	3	80	0	0.890752
smooth - 0 - scaled - 10-120 - sd 5 - der	0	1	1	10-120	5	1	3	80	4	1.25109
smooth - 5 - unscaled - 10-120 - sd 5 - der	5	0	1	10-120	5	2	1	16	2	0.403257
smooth - 0 - unscaled - 10-120 - sd 5 - der	0	0	1	10-120	5	1	3	32	1	0.236579
smooth - 5 - scaled - 10-120 - sd 5	5	1	0	10-120	5	1	1	0	3	0.598525
smooth - 0 - scaled - 10-120 - sd 5	0	1	0	10-120	5	2	2	32	2	0.751226
smooth - 5 - unscaled - 10-120 - sd 5	5	0	0	10-120	5	3	2	0	3	0.0953027
smooth - 0 - unscaled - 10-120 - sd 5	0	0	0	10-120	5	3	2	0	3	0.100127
smooth - 5 - scaled - 20-70 - sd 3 - der	5	1	1	20-70	3	1	3	48	2	1.35466
smooth - 0 - scaled - 20-70 - sd 3 - der	0	1	1	20-70	3	2	0	0	1	0.767644
smooth - 5 - unscaled - 20-70 - sd 3 - der	5	0	1	20-70	3	2	3	16	3	1.30558
smooth - 0 - unscaled - 20-70 - sd 3 - der	0	0	1	20-70	3	1	0	16	1	0.468661
smooth - 5 - scaled - 20-70 - sd 3	5	1	0	20-70	3	1	1	0	3	1.18534
smooth - 0 - scaled - 20-70 - sd 3	0	1	0	20-70	3	3	0	0	3	0.980019
smooth - 5 - unscaled - 20-70 - sd 3	5	0	0	20-70	3	3	3	0	1	0.22509
smooth - 0 - unscaled - 20-70 - sd 3	0	0	0	20-70	3	3	3	0	1	0.239009
smooth - 5 - scaled - 10-120 - sd 3 - der	5	1	1	10-120	3	1	3	64	0	0.901555
smooth - 0 - scaled - 10-120 - sd 3 - der	0	1	1	10-120	3	2	0	0	1	0.515513
smooth - 5 - unscaled - 10-120 - sd 3 - der	5	0	1	10-120	3	3	0	0	3	1.07228
smooth - 0 - unscaled - 10-120 - sd 3 - der	0	0	1	10-120	3	1	0	16	1	0.452299
smooth - 5 - scaled - 10-120 - sd 3	5	1	0	10-120	3	1	1	0	3	0.768177
smooth - 0 - scaled - 10-120 - sd 3	0	1	0	10-120	3	1	1	0	3	0.69184
smooth - 5 - unscaled - 10-120 - sd 3	5	0	0	10-120	3	3	2	0	3	0.0924995
smooth - 0 - unscaled - 10-120 - sd 3	0	0	0	10-120	3	3	2	0	3	0.0989311
smooth - 7 - unscaled - 20-70 - sd 3	7	0	0	20-70	3	3	3	0	1	0.228996
smooth - 7 - unscaled - 20-70 - sd 5	7	0	0	20-70	5	3	3	0	1	0.222199
smooth - 7 - unscaled - 10-120 - sd 3	7	0	0	10-120	3	3	2	0	3	0.0952914
smooth - 7 - unscaled - 10-120 - sd 5	7	0	0	10-120	5	3	2	0	3	0.0947234
smooth - 9 - unscaled - 20-70 - sd 3	9	0	0	20-70	3	3	3	0	1	0.224917
smooth - 9 - unscaled - 20-70 - sd 5	9	0	0	20-70	5	3	3	0	1	0.224149
smooth - 9 - unscaled - 10-120 - sd 3	9	0	0	10-120	3	3	2	0	3	0.0965736
smooth - 9 - unscaled - 10-120 - sd 5	9	0	0	10-120	5	3	2	0	3	0.0982509
smooth - 11 - unscaled - 20-70 - sd 3	11	0	0	20-70	3	3	3	0	1	0.224887
smooth - 11 - unscaled - 20-70 - sd 5	11	0	0	20-70	5	3	3	0	1	0.225081
smooth - 11 - unscaled - 10-120 - sd 3	11	0	0	10-120	3	3	2	0	3	0.0954925
smooth - 11 - unscaled - 10-120 - sd 5	11	0	0	10-120	5	3	2	0	3	0.0977943

## Sheet: XRPD D1 part 1
Supervised analysis
smooth - 0 - unscaled - 10-120 - sd 5
	S1	S2	S3	S4	S5	S6	S7	SA 1	SA 2	SA 3
Ba	1	0	0	0.582669	0.356877	0	0.369335	0.631103	0.228464	0.129664
Bi	0	1	0	0.417331	0.00557621	0.580524	0.353905	0.222423	0.577715	0.25653
Gr	0	0	1	0	0.637546	0.419476	0.27676	0.146474	0.19382	0.613806
									SSR	0.029136			SSR tot	0.100127
smooth - 0 - unscaled - 10-120 - sd 3
	S1	S2	S3	S4	S5	S6	S7	SA 1	SA 2	SA 3
Ba	1	0	0	0.582253	0.357209	0	0.37428	0.629396	0.233645	0.128731
Bi	0	1	0	0.414756	0.0102326	0.579291	0.355086	0.208296	0.571028	0.251866
Gr	0	0	1	0.00299103	0.632558	0.420709	0.270633	0.162308	0.195327	0.619403
									SSR	0.0281688			SSR tot	0.0989311
smooth - 0 - unscaled - 20-70 - sd 3
	S1	S2	S3	S4	S5	S6	S7	SA 1	SA 2	SA 3
Ba	1	0	0	0.668478	0.371661	0	0.417827	0.577128	0.294201	0.188579
Bi	0	1	0	0.331522	0	0.443857	0.253482	0.154255	0.397454	0.188579
Gr	0	0	1	0	0.628339	0.556143	0.328691	0.268617	0.308345	0.622842
									SSR	0.129456			SSR tot	0.239009
smooth - 0 - unscaled - 20-70 - sd 5
	S1	S2	S3	S4	S5	S6	S7	SA 1	SA 2	SA 3
Ba	1	0	0	0.661392	0.372279	0	0.413934	0.572172	0.289733	0.185864
Bi	0	1	0	0.338608	0	0.449351	0.258197	0.161248	0.409283	0.195026
Gr	0	0	1	0	0.627721	0.550649	0.327869	0.26658	0.300985	0.61911
									SSR	0.121012			SSR tot	0.223035
smooth - 0 - scaled - 20-70 - sd 5
	S1	S2	S3	S4	S5	S6	S7	SA 1	SA 2	SA 3
Ba	1	0	0	0.417485	0.31441	0.0722101	0.311937	0.678919	0.329389	0.491985
Bi	0	1	0	0.582515	0.113537	0.669584	0.315315	0.291892	0.670611	0.508015
Gr	0	0	1	0	0.572052	0.258206	0.372748	0.0291892	0	0
									SSR	0.754499			SSR tot	0.915416
smooth - 0 - scaled - 20-70 - sd 3
	S1	S2	S3	S4	S5	S6	S7	SA 1	SA 2	SA 3
Ba	1	0	0	0.454545	0.674916	0	0.434722	0.705489	0.14556	0.644737
Bi	0	1	0	0.530792	0.0269966	0.890625	0.488889	0.261044	0.778748	0.159357
Gr	0	0	1	0.0146628	0.298088	0.109375	0.0763889	0.0334672	0.0756914	0.195906
									SSR	0.499023			SSR tot	0.980019
smooth - 0 - scaled - 10-120 - sd 3
	S1	S2	S3	S4	S5	S6	S7	SA 1	SA 2	SA 3
Ba	1	0	0	0.589008	0.530672	0	0.417518	0.73454	0.188078	0.313953
Bi	0	1	0	0.32736	0	0.918689	0.243796	0.26546	0.811922	0.372093
Gr	0	0	1	0.083632	0.469328	0.0813107	0.338686	0	0	0.313953
									SSR	0.279503			SSR tot	0.69184
smooth - 0 - scaled - 10-120 - sd 5
	S1	S2	S3	S4	S5	S6	S7	SA 1	SA 2	SA 3
Ba	1	0	0	0.789349	0.324324	0	0.248798	0.660787	0.0414053	0
Bi	0	1	0	0.210651	0	0.770901	0.133413	0	0.958595	0.346859
Gr	0	0	1	0	0.675676	0.229099	0.617788	0.339213	0	0.653141
									SSR	0.247252			SSR tot	0.751226
smooth - 0 - unscaled - 10-120 - sd 5 - der
	S1	S2	S3	S4	S5	S6	S7	SA 1	SA 2	SA 3
Ba	1	0	0	0.580234	0.388379	0.100103	0.308704	0.618063	0.269397	0.26743
Bi	0	1	0	0.419766	0.127421	0.54902	0.449393	0.381937	0.730603	0.159209
Gr	0	0	1	0	0.4842	0.350877	0.241903	0	0	0.573361
									SSR	0.137661			SSR tot	0.236579
smooth - 0 - unscaled - 10-120 - sd 3 - der
	S1	S2	S3	S4	S5	S6	S7	SA 1	SA 2	SA 3
Ba	1	0	0	0.846582	0.227455	0.125251	0.382382	0.711848	0.19019	0.170512
Bi	0	1	0	0.153418	0.0611222	0.422846	0.346346	0.288152	0.734735	0.148445
Gr	0	0	1	0	0.711423	0.451904	0.271271	0	0.0750751	0.681043
									SSR	0.0589641			SSR tot	0.452299
smooth - 0 - unscaled - 20-70 - sd 3 - der
	S1	S2	S3	S4	S5	S6	S7	SA 1	SA 2	SA 3
Ba	1	0	0	0.843988	0.221443	0.129129	0.382146	0.698276	0.199199	0.189569
Bi	0	1	0	0.156012	0.0350701	0.489489	0.331996	0.301724	0.710711	0.127382
Gr	0	0	1	0	0.743487	0.381381	0.285858	0	0.0900901	0.683049
									SSR	0.0584019			SSR tot	0.468661
smooth - 0 - unscaled - 20-70 - sd 5 - der
	S1	S2	S3	S4	S5	S6	S7	SA 1	SA 2	SA 3
Ba	1	0	0	0.682216	0.134134	0.071	0.291	0.457457	0.109	0.191
Bi	0	1	0	0.317784	0.029029	0.449	0.412	0.433433	0.567	0.163
Gr	0	0	1	0	0.836837	0.48	0.297	0.109109	0.324	0.646
									SSR	0.156634			SSR tot	0.488542
smooth - 0 - scaled - 20-70 - sd 5 - der
	S1	S2	S3	S4	S5	S6	S7	SA 1	SA 2	SA 3
Ba	1	0	0	0.846377	0.383678	0.0385109	0.769874	0.440506	0.199143	0.0734341
Bi	0	1	0	0.153623	0	0.811297	0.230126	0.134177	0.567452	0.365011
Gr	0	0	1	0	0.616322	0.150193	0	0.425316	0.233405	0.561555
									SSR	0.192678			SSR tot	0.992779
smooth - 0 - scaled - 20-70 - sd 3 - der
	S1	S2	S3	S4	S5	S6	S7	SA 1	SA 2	SA 3
Ba	1	0	0	0.711518	0.516285	0	0.467456	0.715372	0.266122	0.304516
Bi	0	1	0	0.288482	0.0458384	0.947304	0.340828	0.123311	0.718438	0.385806
Gr	0	0	1	0	0.437877	0.0526961	0.191716	0.161318	0.0154405	0.309677
									SSR	0.233676			SSR tot	0.767644
smooth - 0 - scaled - 10-120 - sd 3 - der
	S1	S2	S3	S4	S5	S6	S7	SA 1	SA 2	SA 3
Ba	1	0	0	0.706402	0.40856	0	0.369159	0.662948	0.271985	0.333752
Bi	0	1	0	0.293598	0.0466926	0.840426	0.367601	0.10757	0.648232	0.318695
Gr	0	0	1	0	0.544747	0.159574	0.26324	0.229482	0.0797824	0.347553
									SSR	0.178616			SSR tot	0.515513
smooth - 0 - scaled - 10-120 - sd 5 - der
	S1	S2	S3	S4	S5	S6	S7	SA 1	SA 2	SA 3
Ba	1	0	0	0.919192	0.317949	0.0486936	0.146628	0.391559	0.16156	0.0400844
Bi	0	1	0	0.00841751	0	0.674584	0	0.178195	0.452182	0.2173
Gr	0	0	1	0.0723906	0.682051	0.276722	0.853372	0.430246	0.386258	0.742616
									SSR	0.263071			SSR tot	1.25109
smooth - 5 - unscaled - 10-120 - sd 5
	S1	S2	S3	S4	S5	S6	S7	SA 1	SA 2	SA 3
Ba	1	0	0	0.585222	0.367688	0	0.371014	0.632007	0.234023	0.138863
Bi	0	1	0	0.414778	0.0111421	0.580917	0.357488	0.218807	0.577068	0.256291
Gr	0	0	1	0	0.62117	0.419083	0.271498	0.149186	0.18891	0.604846
									SSR	0.0295421			SSR tot	0.0953027
																Analysis of the residuals - Supervised analysis
smooth - 5 - unscaled - 10-120 - sd 3
	S1	S2	S3	S4	S5	S6	S7	SA 1	SA 2	SA 3							S4	S5	S6	S7	SA 1	SA 2	SA 3
Ba	1	0	0	0.582755	0.367442	0	0.350497	0.658537	0.235902	0.133459						Ba	0.0827552	-0.132558	0	0.0174968	-0.00746341	0.0689023	-0.0335414
Bi	0	1	0	0.417245	0.0139535	0.580766	0.33243	0.224203	0.578008	0.25188						Bi	-0.0827552	0.0139535	0.0807656	-0.000570009	0.0572026	-0.0879925	0.0848797
Gr	0	0	1	0	0.618605	0.419234	0.253839	0.155722	0.18797	0.614662						Gr	0	0.118605	-0.0807656	-0.0791608	-0.0112777	0.0209699	-0.0513383
									SSR	0.0273502			SSR tot	0.0924995
smooth - 5 - unscaled - 20-70 - sd 5
	S1	S2	S3	S4	S5	S6	S7	SA 1	SA 2	SA 3
Ba	1	0	0	0.662703	0.374134	0	0.417127	0.575	0.292373	0.187911
Bi	0	1	0	0.337297	0	0.451571	0.259669	0.160526	0.408192	0.194481
Gr	0	0	1	0	0.625866	0.548429	0.323204	0.264474	0.299435	0.617608
									SSR	0.121081			SSR tot	0.222951
smooth - 5 - unscaled - 20-70 - sd 3
	S1	S2	S3	S4	S5	S6	S7	SA 1	SA 2	SA 3
Ba	1	0	0	0.66343	0.373117	0	0.414938	0.573316	0.292786	0.185771
Bi	0	1	0	0.33657	0	0.450131	0.260028	0.15852	0.407355	0.193676
Gr	0	0	1	0	0.626883	0.549869	0.325035	0.268164	0.299859	0.620553
									SSR	0.122397			SSR tot	0.22509
smooth - 5 - scaled - 20-70 - sd 5
	S1	S2	S3	S4	S5	S6	S7	SA 1	SA 2	SA 3
Ba	1	0	0	0.606635	0.633028	0	0.440278	0.775596	0.217964	0.288043
Bi	0	1	0	0.300948	0	1	0.2875	0.0687237	0.77006	0.472826
Gr	0	0	1	0.0924171	0.366972	0	0.272222	0.15568	0.011976	0.23913
									SSR	0.349655			SSR tot	0.961854
smooth - 5 - scaled - 20-70 - sd 3
	S1	S2	S3	S4	S5	S6	S7	SA 1	SA 2	SA 3
Ba	1	0	0	0.607453	0.629405	0	0.447717	0.964286	0.222892	0.321267
Bi	0	1	0	0.29441	0	1	0.290133	0	0.777108	0.511312
Gr	0	0	1	0.0981366	0.370595	0	0.26215	0.0357143	0	0.167421
									SSR	0.568388			SSR tot	1.18534
smooth - 5 - scaled - 10-120 - sd 3
	S1	S2	S3	S4	S5	S6	S7	SA 1	SA 2	SA 3
Ba	1	0	0	0.580217	0.544133	0	0.418021	0.796774	0.213115	0.286902
Bi	0	1	0	0.319662	0	0.937576	0.254062	0.203226	0.786885	0.428274
Gr	0	0	1	0.100121	0.455867	0.0624235	0.327917	0	0	0.284823
									SSR	0.318869			SSR tot	0.768177
smooth - 5 - scaled - 10-120 - sd 5
	S1	S2	S3	S4	S5	S6	S7	SA 1	SA 2	SA 3
Ba	1	0	0	0.596629	0.469921	0	0.382781	0.785632	0.310345	0.143339
Bi	0	1	0	0.293258	0	0.885514	0.268874	0.0718424	0.666667	0.463744
Gr	0	0	1	0.110112	0.530079	0.114486	0.348344	0.142526	0.0229885	0.392917
									SSR	0.228444			SSR tot	0.598525
smooth - 5 - unscaled - 10-120 - sd 5 - der
	S1	S2	S3	S4	S5	S6	S7	SA 1	SA 2	SA 3
Ba	1	0	0	0.615309	0.354545	0.216162	0.35116	0.736683	0.360674	0.300607
Bi	0	1	0	0.384691	0.142424	0.466667	0.500505	0.234171	0.429213	0.242915
Gr	0	0	1	0	0.50303	0.317172	0.148335	0.0291457	0.210112	0.456478
									SSR	0.191462			SSR tot	0.403257
smooth - 5 - unscaled - 10-120 - sd 3 - der
	S1	S2	S3	S4	S5	S6	S7	SA 1	SA 2	SA 3
Ba	1	0	0	0.608939	0.48731	0.0196078	0.355529	0.655602	0.138122	0.268293
Bi	0	1	0	0.386592	0.218274	0.885621	0.533888	0.320885	0.861878	0.578397
Gr	0	0	1	0.00446927	0.294416	0.0947712	0.110583	0.0235131	0	0.15331
									SSR	0.553827			SSR tot	1.07228
smooth - 5 - unscaled - 20-70 - sd 3 - der
	S1	S2	S3	S4	S5	S6	S7	SA 1	SA 2	SA 3
Ba	1	0	0	0.677387	0.131552	0	0.0334686	0.753299	0.024218	0.0368852
Bi	0	1	0	0.322613	0.40185	0.757545	0.853955	0.246701	0.894046	0.589139
Gr	0	0	1	0	0.466598	0.242455	0.112576	0	0.0817356	0.373975
									SSR	0.401934			SSR tot	1.30558
smooth - 5 - unscaled - 20-70 - sd 5 - der
	S1	S2	S3	S4	S5	S6	S7	SA 1	SA 2	SA 3
Ba	1	0	0	0.962475	0.487052	0.0687936	0.404595	0.805416	0.296407	0.517893
Bi	0	1	0	0.0375254	0	0.675972	0.460539	0.139418	0.607784	0.0188867
Gr	0	0	1	0	0.512948	0.255234	0.134865	0.0551655	0.0958084	0.463221
									SSR	0.244091			SSR tot	0.82845
smooth - 5 - scaled - 20-70 - sd 5 - der
	S1	S2	S3	S4	S5	S6	S7	SA 1	SA 2	SA 3
Ba	1	0	0	0.890013	0.192785	0	0.313175	0.203346	0.194974	0.253464
Bi	0	1	0	0.109987	0	0.75307	0.36933	0	0.524263	0.222494
Gr	0	0	1	0	0.807215	0.24693	0.317495	0.796654	0.280763	0.524042
									SSR	0.702923			SSR tot	1.32595
smooth - 5 - scaled - 20-70 - sd 3 - der
	S1	S2	S3	S4	S5	S6	S7	SA 1	SA 2	SA 3
Ba	1	0	0	0.864234	0.105012	0	0.135468	0.17407	0.0714286	0.0643204
Bi	0	1	0	0.135766	0.130072	0.819149	0.33867	0.156062	0.653226	0.349515
Gr	0	0	1	0	0.764916	0.180851	0.525862	0.669868	0.275346	0.586165
									SSR	0.566255			SSR tot	1.35466
smooth - 5 - scaled - 10-120 - sd 3 - der
	S1	S2	S3	S4	S5	S6	S7	SA 1	SA 2	SA 3
Ba	1	0	0	0.988391	0.416526	0.0822981	0.341204	0.544444	0.188004	0.148753
Bi	0	1	0	0.0116086	0.0952782	0.858696	0.309327	0.1875	0.644584	0.33534
Gr	0	0	1	0	0.488196	0.0590062	0.349469	0.268056	0.167413	0.515907
									SSR	0.0775073			SSR tot	0.901555
smooth - 5 - scaled - 10-120 - sd 5 - der
	S1	S2	S3	S4	S5	S6	S7	SA 1	SA 2	SA 3
Ba	1	0	0	0.953437	0.417108	0.0681818	0.368491	0.496923	0.123201	0.130403
Bi	0	1	0	0.0465632	0	0.854278	0.168224	0.124615	0.573741	0.238828
Gr	0	0	1	0	0.582892	0.0775401	0.463284	0.378462	0.303058	0.630769
									SSR	0.111781			SSR tot	0.890752

## Sheet: XRPD D1 part 2
Supervised analysis
smooth - 7 - unscaled - 10-120 - sd 5
	S1	S2	S3	S4	S5	S6	S7	SA 1	SA 2	SA 3
Ba	1	0	0	0.582266	0.369888	0	0.375121	0.635953	0.239437	0.139925
Bi	0	1	0	0.417734	0.0120818	0.583022	0.356798	0.215899	0.576526	0.25653
Gr	0	0	1	0	0.61803	0.416978	0.268081	0.148148	0.184038	0.603545
									SSR	0.0298416			SSR tot	0.0947234
smooth - 7 - unscaled - 10-120 - sd 3
	S1	S2	S3	S4	S5	S6	S7	SA 1	SA 2	SA 3
Ba	1	0	0	0.585149	0.370818	0	0.378014	0.636282	0.239925	0.136321
Bi	0	1	0	0.414851	0.0111524	0.583022	0.353905	0.212996	0.575445	0.256769
Gr	0	0	1	0	0.61803	0.416978	0.268081	0.150722	0.18463	0.606909
									SSR	0.0295843			SSR tot	0.0952914
smooth - 7 - unscaled - 20-70 - sd 3
	S1	S2	S3	S4	S5	S6	S7	SA 1	SA 2	SA 3
Ba	1	0	0	0.665588	0.373117	0	0.416898	0.575958	0.295615	0.187335
Bi	0	1	0	0.334412	0	0.448684	0.257618	0.157199	0.404526	0.192612
Gr	0	0	1	0	0.626883	0.551316	0.325485	0.266843	0.299859	0.620053
									SSR	0.123915			SSR tot	0.228996
smooth - 7 - unscaled - 20-70 - sd 5
	S1	S2	S3	S4	S5	S6	S7	SA 1	SA 2	SA 3
Ba	1	0	0	0.662664	0.37355	0	0.413889	0.576361	0.293201	0.186016
Bi	0	1	0	0.337336	0	0.450723	0.261111	0.159363	0.407932	0.193931
Gr	0	0	1	0	0.62645	0.549277	0.325	0.264276	0.298867	0.620053
									SSR	0.120669			SSR tot	0.222199

## Sheet: XRPD D1 part 3
Supervised analysis
smooth - 9 - unscaled - 10-120 - sd 5
	S1	S2	S3	S4	S5	S6	S7	SA 1	SA 2	SA 3
Ba	1	0	0	0.583004	0.369545	0	0.378978	0.638087	0.242737	0.135261
Bi	0	1	0	0.416996	0.0120706	0.584888	0.356798	0.219314	0.575445	0.259328
Gr	0	0	1	0	0.618384	0.415112	0.264224	0.142599	0.181818	0.60541
									SSR	0.0314701			SSR tot	0.0982509
smooth - 9 - unscaled - 10-120 - sd 3
	S1	S2	S3	S4	S5	S6	S7	SA 1	SA 2	SA 3
Ba	1	0	0	0.583992	0.369545	0	0.378248	0.636282	0.24015	0.135261
Bi	0	1	0	0.416008	0.0139276	0.583022	0.356112	0.216606	0.576923	0.260261
Gr	0	0	1	0	0.616527	0.416978	0.26564	0.147112	0.182927	0.604478
									SSR	0.0307688			SSR tot	0.0965736
smooth - 9 - unscaled - 20-70 - sd 3
	S1	S2	S3	S4	S5	S6	S7	SA 1	SA 2	SA 3
Ba	1	0	0	0.664509	0.374276	0	0.416321	0.577279	0.295198	0.186016
Bi	0	1	0	0.335491	0	0.450131	0.258645	0.157199	0.40678	0.193931
Gr	0	0	1	0	0.625724	0.549869	0.325035	0.265522	0.298023	0.620053
									SSR	0.121669			SSR tot	0.224917
smooth - 9 - unscaled - 20-70 - sd 5
	S1	S2	S3	S4	S5	S6	S7	SA 1	SA 2	SA 3
Ba	1	0	0	0.663067	0.373117	0	0.415512	0.575198	0.294201	0.186016
Bi	0	1	0	0.336933	0	0.449409	0.260388	0.159631	0.407355	0.193931
Gr	0	0	1	0	0.626883	0.550591	0.3241	0.265172	0.298444	0.620053
									SSR	0.12149			SSR tot	0.224149
smooth - 11 - unscaled - 10-120 - sd 5
	S1	S2	S3	S4	S5	S6	S7	SA 1	SA 2	SA 3
Ba	1	0	0	0.584813	0.369545	0	0.380309	0.638087	0.239212	0.133271
Bi	0	1	0	0.415187	0.0139276	0.584343	0.354247	0.219314	0.576923	0.260951
Gr	0	0	1	0	0.616527	0.415657	0.265444	0.142599	0.183865	0.605778
									SSR	0.031136			SSR tot	0.0977943
smooth - 11 - unscaled - 10-120 - sd 3
	S1	S2	S3	S4	S5	S6	S7	SA 1	SA 2	SA 3
Ba	1	0	0	0.583004	0.368959	0	0.377049	0.63776	0.239212	0.136999
Bi	0	1	0	0.416996	0.0139405	0.583411	0.35487	0.215899	0.577861	0.259087
Gr	0	0	1	0	0.6171	0.416589	0.268081	0.146341	0.182927	0.603914
									SSR	0.0300867			SSR tot	0.0954925
smooth - 11 - unscaled - 20-70 - sd 3
	S1	S2	S3	S4	S5	S6	S7	SA 1	SA 2	SA 3
Ba	1	0	0	0.664871	0.374276	0	0.415746	0.578042	0.296192	0.186016
Bi	0	1	0	0.335129	0	0.450852	0.259669	0.157407	0.406206	0.193931
Gr	0	0	1	0	0.625724	0.549148	0.324586	0.26455	0.297602	0.620053
									SSR	0.121783			SSR tot	0.224887
smooth - 11 - unscaled - 20-70 - sd 5
	S1	S2	S3	S4	S5	S6	S7	SA 1	SA 2	SA 3
Ba	1	0	0	0.664147	0.373117	0	0.414938	0.578042	0.296454	0.186016
Bi	0	1	0	0.335853	0	0.450131	0.260028	0.15873	0.405674	0.193931
Gr	0	0	1	0	0.626883	0.549869	0.325035	0.263228	0.297872	0.620053
									SSR	0.121918			SSR tot	0.225081
Unsupervised analysis
BEST																Analysis of the residuals - Unsupervised analysis
	S1	S2	S3	S4	S5	S6	S7	SA 1	SA 2	SA 3							S4	S5	S6	S7	SA 1	SA 2	SA 3
Ba	1	0	0	0.582755	0.367442	0	0.374156	0.634146	0.23546	0.132463						Ba	0.0827552	-0.132558	0	0.0411562	-0.0318537	0.0684597	-0.0345373
Bi	0	1	0	0.417245	0.0139535	0.580766	0.35487	0.215899	0.576923	0.257463						Bi	-0.0827552	0.0139535	0.0807656	0.0218698	0.0488988	-0.0890769	0.0904627
Gr	0	0	1	0	0.618605	0.419234	0.270974	0.149955	0.187617	0.610075						Gr	0	0.118605	-0.0807656	-0.062026	-0.0170452	0.0206173	-0.0559254
									SSR	0.0292468
													SSR tot	0.0938426

## Sheet: XRPD D2 Summary
Preprocessing calibration table for XRPD
Name and preprocess code	Smoothing window	Skipdata	Rootprof levels				SSR
			L1	L2	L3	L4
smooth - 0 - skipdata 3	0	3	3	1	0	3	0.0786872
smooth - 5 - skipdata 3	5	3	3	2	0	3	0.0727166
smooth - 7 - skipdata 3	7	3	3	1	0	3	0.0803832
smooth - 9 - skipdata 3	9	3	3	1	0	3	0.0808391
smooth - 11 - skipdata 3	11	3	3	1	0	3	0.0786467
smooth - 0 - skipdata 5	0	5	3	1	0	3	0.0854833
smooth - 5 - skipdata 5	5	5	3	2	0	3	0.0731551
smooth - 7 - skipdata 5	7	5	3	1	0	3	0.0778224
smooth - 9 - skipdata 5	9	5	3	1	0	3	0.078789
smooth - 11 - skipdata 5	11	5	3	1	0	3	0.0779142

## Sheet: XRPD D2 tables
Supervised analysis
smooth - 0 - skipdata 3
	S1	S2	S3	S4	S5	S6	S7	SA 1	SA 2	SA 3
Ba	1	0	0	0.588235	0.451613	0	0.281281	0.644035	0.142304	0.0758017
Bi	0	1	0	0.411765	0	0.615679	0.405405	0.133851	0.679574	0.264334
Gr	0	0	1	0	0.548387	0.384321	0.313313	0.222114	0.178122	0.659864
									SSR	0.0233655			SSR tot	0.0786872
																Analysis of the residuals - Supervised analysis
smooth - 5 - skipdata 3
	S1	S2	S3	S4	S5	S6	S7	SA 1	SA 2	SA 3							S4	S5	S6	S7	SA 1	SA 2	SA 3
Ba	1	0	0	0.582016	0.435993	0	0.246349	0.614731	0.142587	0.0770677						Ba	0.0820158	-0.0640074	0	-0.0866514	-0.0512691	-0.0244127	-0.0899323
Bi	0	1	0	0.417984	0	0.580705	0.390458	0.136922	0.655335	0.244361						Bi	-0.0820158	0	0.080705	0.0574576	-0.0300784	-0.0106648	0.0773609
Gr	0	0	1	0	0.564007	0.419295	0.363194	0.248347	0.202077	0.678571						Gr	0	0.0640074	-0.080705	0.0301938	0.0813475	0.0350774	0.0125714
									SSR	0.0263214			SSR tot	0.0727166
smooth - 7 - skipdata 3
	S1	S2	S3	S4	S5	S6	S7	SA 1	SA 2	SA 3
Ba	1	0	0	0.585938	0.470646	0	0.303	0.647573	0.146318	0.0827653
Bi	0	1	0	0.414062	0	0.624521	0.412	0.133981	0.677326	0.272639
Gr	0	0	1	0	0.529354	0.375479	0.285	0.218447	0.176357	0.644596
									SSR	0.0234333			SSR tot	0.0803832
smooth - 9 - skipdata 3
	S1	S2	S3	S4	S5	S6	S7	SA 1	SA 2	SA 3
Ba	1	0	0	0.582278	0.470127	0	0.309	0.645005	0.143411	0.0836576
Bi	0	1	0	0.417722	0	0.627751	0.41	0.13967	0.680233	0.275292
Gr	0	0	1	0	0.529873	0.372249	0.281	0.215325	0.176357	0.641051
									SSR	0.0236651			SSR tot	0.0808391
smooth - 0 - skipdata 5
	S1	S2	S3	S4	S5	S6	S7	SA 1	SA 2	SA 3
Ba	1	0	0	0.588235	0.442043	0	0.281563	0.634241	0.136893	0.079922
Bi	0	1	0	0.411765	0	0.619002	0.412826	0.13035	0.679612	0.262183
Gr	0	0	1	0	0.557957	0.380998	0.305611	0.235409	0.183495	0.657895
									SSR	0.0251035			SSR tot	0.0854833
smooth - 5 - skipdata 5
	S1	S2	S3	S4	S5	S6	S7	SA 1	SA 2	SA 3
Ba	1	0	0	0.584071	0.433612	0	0.245854	0.614878	0.141098	0.0808271
Bi	0	1	0	0.415929	0	0.579535	0.386341	0.134652	0.65625	0.242481
Gr	0	0	1	0	0.566388	0.420465	0.367805	0.250471	0.202652	0.676692
									SSR	0.0259018			SSR tot	0.0731551
smooth - 7 - skipdata 5
	S1	S2	S3	S4	S5	S6	S7	SA 1	SA 2	SA 3
Ba	1	0	0	0.580897	0.472086	0	0.302	0.641748	0.14646	0.0835763
Bi	0	1	0	0.419103	0	0.625239	0.411	0.142718	0.677013	0.272109
Gr	0	0	1	0	0.527914	0.374761	0.287	0.215534	0.176528	0.644315
									SSR	0.0226449			SSR tot	0.0778224
smooth - 9 - skipdata 5
	S1	S2	S3	S4	S5	S6	S7	SA 1	SA 2	SA 3
Ba	1	0	0	0.579102	0.473581	0	0.31	0.644035	0.147287	0.0817121
Bi	0	1	0	0.420898	0	0.626195	0.412	0.14161	0.677326	0.274319
Gr	0	0	1	0	0.526419	0.373805	0.278	0.214355	0.175388	0.643969
									SSR	0.0232336			SSR tot	0.078789
smooth - 11 - skipdata 3
	S1	S2	S3	S4	S5	S6	S7	SA 1	SA 2	SA 3
Ba	1	0	0	0.577148	0.471107	0	0.31	0.643689	0.142442	0.0836576
Bi	0	1	0	0.422852	0	0.627395	0.409	0.141748	0.680233	0.275292
Gr	0	0	1	0	0.528893	0.372605	0.281	0.214563	0.177326	0.641051
									SSR	0.0236055			SSR tot	0.0786467
smooth - 11 - skipdata 5
	S1	S2	S3	S4	S5	S6	S7	SA 1	SA 2	SA 3
Ba	1	0	0	0.577561	0.470127	0	0.312	0.642718	0.14161	0.0806608
Bi	0	1	0	0.422439	0	0.623923	0.409	0.140777	0.680892	0.275024
Gr	0	0	1	0	0.529873	0.376077	0.279	0.216505	0.177498	0.644315
									SSR	0.024251			SSR tot	0.0779142
Unsupervised analysis
BEST																Analysis of the residuals - Unsupervised analysis
	S1	S2	S3	S4	S5	S6	S7	SA 1	SA 2	SA 3							S4	S5	S6	S7	SA 1	SA 2	SA 3
Ba	1	0	0	0.582016	0.435993	0	0.246349	0.614731	0.142587	0.0770677						Ba	0.0820158	-0.0640074	0	-0.0866514	-0.0512691	-0.0244127	-0.0899323
Bi	0	1	0	0.417984	0	0.580705	0.390458	0.136922	0.655335	0.244361						Bi	-0.0820158	0	0.080705	0.0574576	-0.0300784	-0.0106648	0.0773609
Gr	0	0	1	0	0.564007	0.419295	0.363194	0.248347	0.202077	0.678571						Zn	0	0.0640074	-0.080705	0.0301938	0.0813475	0.0350774	0.0125714
									SSR	0.0263214			SSR tot	0.0727166

## Sheet: XRPD D3 Summary
Preprocessing calibration table for XRPD
Name and preprocess code	Smoothing window	Skipdata	Rootprof levels				SSR
			L1	L2	L3	L4
smooth - 0 - skipdata 3	0	3	4	2	0	3	0.0831755
smooth - 5 - skipdata 3	5	3	4	2	0	3	0.0796686
smooth - 7 - skipdata 3	7	3	4	2	0	3	0.0793531
smooth - 9 - skipdata 3	9	3	4	2	0	3	0.0786611
smooth - 11 - skipdata 3	11	3	4	2	0	3	0.0790784
smooth - 0 - skipdata 5	0	5	4	2	0	3	0.0987914
smooth - 5 - skipdata 5	5	5	4	2	0	3	0.0793794
smooth - 7 - skipdata 5	7	5	4	2	0	3	0.0793531
smooth - 9 - skipdata 5	9	5	4	2	0	3	0.0788409
smooth - 11 - skipdata 5	11	5	4	2	0	3	0.0789457

## Sheet: XRPD D3 tables
Supervised analysis
smooth - 0 - skipdata 3
	S1	S2	S3	S4	S5	S6	S7	SA 1	SA 2	SA 3
Ba	1	0	0	0.558494	0.375912	0	0.380254	0.608384	0.171287	0.193446
Bi	0	1	0	0.434385	0	0.443564	0.242424	0.142127	0.580198	0.156448
Zn	0	0	1	0.00712106	0.624088	0.556436	0.377322	0.249489	0.248515	0.650106
									SSR	0.025831			SSR tot	0.0831755
smooth - 5 - skipdata 3
	S1	S2	S3	S4	S5	S6	S7	SA 1	SA 2	SA 3
Ba	1	0	0	0.558045	0.380037	0	0.384314	0.604294	0.165691	0.191579
Bi	0	1	0	0.440937	0	0.442022	0.245098	0.155419	0.580415	0.169474
Zn	0	0	1	0.00101833	0.619963	0.557978	0.370588	0.240286	0.253894	0.638947
									SSR	0.0255318			SSR tot	0.0796686
smooth - 7 - skipdata 3
	S1	S2	S3	S4	S5	S6	S7	SA 1	SA 2	SA 3
Ba	1	0	0	0.561421	0.380474	0	0.387097	0.607143	0.166008	0.190326
Bi	0	1	0	0.438579	0	0.444004	0.242424	0.155102	0.581028	0.169295
Zn	0	0	1	0	0.619526	0.555996	0.370479	0.237755	0.252964	0.640379
									SSR	0.024429			SSR tot	0.0793531
																Analysis of the residuals - Supervised analysis
smooth - 9 - skipdata 3
	S1	S2	S3	S4	S5	S6	S7	SA 1	SA 2	SA 3							S4	S5	S6	S7	SA 1	SA 2	SA 3
Ba	1	0	0	0.562437	0.380822	0	0.385519	0.608342	0.165517	0.192469						Ba	0.0624365	-0.119178	0	0.0525186	-0.0576582	-0.00148276	0.0254686
Bi	0	1	0	0.437563	0	0.444444	0.245597	0.155646	0.580296	0.169456						Bi	-0.0624365	0	-0.0555556	-0.0874031	-0.011354	-0.0857044	0.00245607
Zn	0	0	1	0	0.619178	0.555556	0.368885	0.236012	0.254187	0.638075						Zn	0	0.119178	0.0555556	0.0358845	0.0690122	0.0871872	-0.0279247
									SSR	0.0245996			SSR tot	0.0786611
smooth - 0 - skipdata 5
	S1	S2	S3	S4	S5	S6	S7	SA 1	SA 2	SA 3
Ba	1	0	0	0.556244	0.366487	0	0.379243	0.586171	0.157998	0.179728
Bi	0	1	0	0.442724	0	0.434524	0.236663	0.159959	0.571148	0.157785
Zn	0	0	1	0.00103199	0.633513	0.565476	0.384093	0.25387	0.270854	0.662487
									SSR	0.0340914			SSR tot	0.0987914
smooth - 5 - skipdata 5
	S1	S2	S3	S4	S5	S6	S7	SA 1	SA 2	SA 3
Ba	1	0	0	0.563508	0.391144	0	0.39156	0.598178	0.164717	0.187177
Bi	0	1	0	0.436492	0	0.440158	0.251227	0.153846	0.573099	0.164426
Zn	0	0	1	0	0.608856	0.559842	0.357213	0.247976	0.262183	0.648397
									SSR	0.0297491			SSR tot	0.0793794
smooth - 7 - skipdata 5
	S1	S2	S3	S4	S5	S6	S7	SA 1	SA 2	SA 3
Ba	1	0	0	0.564128	0.392157	0	0.390918	0.616162	0.169307	0.195996
Bi	0	1	0	0.435872	0	0.445437	0.25074	0.153535	0.582178	0.173867
Zn	0	0	1	0	0.607843	0.554563	0.358342	0.230303	0.248515	0.630137
									SSR	0.0225226			SSR tot	0.0707254
smooth - 9 - skipdata 5
	S1	S2	S3	S4	S5	S6	S7	SA 1	SA 2	SA 3
Ba	1	0	0	0.561741	0.378995	0	0.385142	0.61168	0.167825	0.193206
Bi	0	1	0	0.438259	0	0.443452	0.243402	0.155738	0.581927	0.175159
Zn	0	0	1	0	0.621005	0.556548	0.371457	0.232582	0.250248	0.631635
									SSR	0.0233121			SSR tot	0.0788409
smooth - 11 - skipdata 3
	S1	S2	S3	S4	S5	S6	S7	SA 1	SA 2	SA 3
Ba	1	0	0	0.560852	0.380909	0	0.387097	0.607287	0.165029	0.190625
Bi	0	1	0	0.439148	0	0.444995	0.245357	0.154858	0.578585	0.16875
Zn	0	0	1	0	0.619091	0.555005	0.367546	0.237854	0.256385	0.640625
									SSR	0.0254549			SSR tot	0.0790784
smooth - 11 - skipdata 5
	S1	S2	S3	S4	S5	S6	S7	SA 1	SA 2	SA 3
Ba	1	0	0	0.563068	0.384196	0	0.388889	0.604251	0.165524	0.188993
Bi	0	1	0	0.436932	0	0.443564	0.245614	0.158907	0.576885	0.169263
Zn	0	0	1	0	0.615804	0.556436	0.365497	0.236842	0.257591	0.641745
									SSR	0.0259837			SSR tot	0.0789457
Unsupervised analysis
BEST																Analysis of the residuals - Unsupervised analysis
	S1	S2	S3	S4	S5	S6	S7	SA 1	SA 2	SA 3							S4	S5	S6	S7	SA 1	SA 2	SA 3
Ba	1	0	0	0.562437	0.380822	0	0.385519	0.608342	0.165517	0.192469						Ba	0.0624365	-0.119178	0	0.0525186	-0.0576582	-0.00148276	0.0254686
Bi	0	1	0	0.437563	0	0.444444	0.245597	0.155646	0.580296	0.169456						Bi	-0.0624365	0	-0.0555556	-0.0874031	-0.011354	-0.0857044	0.00245607
Zn	0	0	1	0	0.619178	0.555556	0.368885	0.236012	0.254187	0.638075						Zn	0	0.119178	0.0555556	0.0358845	0.0690122	0.0871872	-0.0279247
									SSR	0.0245996			SSR tot	0.0786611

## Sheet: XRPD D4 Summary
Preprocessing calibration table for XRPD
Name and preprocess code	Smoothing window	Skipdata	Rootprof levels				SSR
			L1	L2	L3	L4
smooth - 0 - skipdata 3	0	3	3	1	0	4	0.132707
smooth - 5 - skipdata 3	5	3	3	2	16	3	0.141868
smooth - 7 - skipdata 3	7	3	3	2	32	3	0.121201
smooth - 9 - skipdata 3	9	3	4	2	0	4	0.0877455
smooth - 11 - skipdata 3	11	3	3	2	32	3	1.02047
smooth - 0 - skipdata 5	0	5	3	1	0	4	0.114956
smooth - 5 - skipdata 5	5	5	3	2	16	3	0.122503
smooth - 7 - skipdata 5	7	5	3	2	32	3	0.119386
smooth - 9 - skipdata 5	9	5	4	2	0	4	0.0849243
smooth - 11 - skipdata 5	11	5	3	2	32	3	0.120984

## Sheet: XRPD D4 tables
Supervised analysis
smooth - 0 - skipdata 3
	S1	S2	S3	S4	S5	S6	S7	SA 1	SA 2	SA 3
Ba	1	0	0	0.555869	0.613285	0	0.4	0.690731	0.252863	0.295272
Bi	0	1	0	0.388732	0	0.454376	0.308837	0.157754	0.49163	0.158787
Ur	0	0	1	0.0553991	0.386715	0.545624	0.291163	0.151515	0.255507	0.545941
									SSR	0.0774831			SSR tot	0.132707
smooth - 5 - skipdata 3
	S1	S2	S3	S4	S5	S6	S7	SA 1	SA 2	SA 3
Ba	1	0	0	0.560538	0.605021	0	0.43271	0.673367	0.268755	0.311877
Bi	0	1	0	0.439462	0	0.476061	0.371028	0.21608	0.585326	0.210335
Ur	0	0	1	0	0.394979	0.523939	0.196262	0.110553	0.145919	0.477788
									SSR	0.0812473			SSR tot	0.141868
smooth - 7 - skipdata 3
	S1	S2	S3	S4	S5	S6	S7	SA 1	SA 2	SA 3
Ba	1	0	0	0.569091	0.587944	0	0.43097	0.667774	0.266116	0.303139
Bi	0	1	0	0.430909	0	0.451187	0.347015	0.209302	0.566116	0.193722
Ur	0	0	1	0	0.412056	0.548813	0.222015	0.122924	0.167769	0.503139
									SSR	0.0693083			SSR tot	0.121201
smooth - 9 - skipdata 3
	S1	S2	S3	S4	S5	S6	S7	SA 1	SA 2	SA 3
Ba	1	0	0	0.54527	0.586653	0	0.333333	0.606762	0.209156	0.216013
Bi	0	1	0	0.426246	0.0139442	0.375844	0.382716	0.180605	0.601436	0.213511
Ur	0	0	1	0.0284842	0.399402	0.624156	0.283951	0.212633	0.189408	0.570475
									SSR	0.025915			SSR tot	0.0877455
smooth - 0 - skipdata 5
	S1	S2	S3	S4	S5	S6	S7	SA 1	SA 2	SA 3
Ba	1	0	0	0.552731	0.600726	0	0.399444	0.677249	0.247152	0.289497
Bi	0	1	0	0.398305	0	0.454545	0.309546	0.143739	0.505697	0.162401
Ur	0	0	1	0.0489642	0.399274	0.545455	0.29101	0.179012	0.247152	0.548102
									SSR	0.0682841			SSR tot	0.114956
smooth - 5 - skipdata 5
	S1	S2	S3	S4	S5	S6	S7	SA 1	SA 2	SA 3
Ba	1	0	0	0.565374	0.585326	0	0.428037	0.66443	0.270627	0.305206
Bi	0	1	0	0.434626	0	0.451585	0.354206	0.213087	0.571782	0.196589
Ur	0	0	1	0	0.414674	0.548415	0.217757	0.122483	0.157591	0.498205
									SSR	0.0719441			SSR tot	0.122503
smooth - 7 - skipdata 5
	S1	S2	S3	S4	S5	S6	S7	SA 1	SA 2	SA 3
Ba	1	0	0	0.577243	0.594142	0	0.430178	0.680851	0.265101	0.301248
Bi	0	1	0	0.422757	0	0.446194	0.331771	0.197447	0.556208	0.181818
Ur	0	0	1	0	0.405858	0.553806	0.238051	0.121702	0.178691	0.516934
									SSR	0.0654769			SSR tot	0.119386
																Analysis of the residuals - Supervised analysis
smooth - 9 - skipdata 5 - BEST COMBINATION
	S1	S2	S3	S4	S5	S6	S7	SA 1	SA 2	SA 3							S4	S5	S6	S7	SA 1	SA 2	SA 3
Ba	1	0	0	0.539554	0.584677	0	0.336798	0.611913	0.209386	0.213254						Ba	0.0395538	0.0846774	0	0.00379834	-0.0540866	0.0423863	0.046254
Bi	0	1	0	0.427992	0.0171371	0.380843	0.388773	0.183213	0.604693	0.216653						Bi	-0.0720081	0.0171371	-0.119157	0.0557734	0.016213	-0.0613069	0.0496525
Ur	0	0	1	0.0324544	0.398185	0.619157	0.274428	0.204874	0.185921	0.570093						Ur	0.0324544	-0.101815	0.119157	-0.0585717	0.0378736	0.0189206	-0.0959065
									SSR	0.0243386			SSR tot	0.0849243
smooth - 11 - skipdata 3
	S1	S2	S3	S4	S5	S6	S7	SA 1	SA 2	SA 3
Ba	1	0	0	0.565884	0.549894	0.333333	0.432432	0.670302	0.384767	0.44943
Bi	0	1	0	0.434116	0	0.333333	0.349487	0.208893	0	0
Ur	0	0	1	0	0.450106	0.333333	0.21808	0.120805	0.615233	0.55057
									SSR	0.816779			SSR tot	1.02047
smooth - 11 - skipdata 5
	S1	S2	S3	S4	S5	S6	S7	SA 1	SA 2	SA 3
Ba	1	0	0	0.573394	0.596491	0	0.432584	0.673968	0.274937	0.300893
Bi	0	1	0	0.426606	0	0.448819	0.336142	0.200505	0.564962	0.184821
Ur	0	0	1	0	0.403509	0.551181	0.231273	0.125527	0.160101	0.514286
									SSR	0.0660749			SSR tot	0.120984
Unsupervised analysis
BEST																Analysis of the residuals - Unsupervised analysis
	S1	S2	S3	S4	S5	S6	S7	SA 1	SA 2	SA 3							S4	S5	S6	S7	SA 1	SA 2	SA 3
Ba	1	0	0	0.54527	0.586653	0	0.333333	0.606762	0.209156	0.216013						Ba	0.0452696	0.0866534	0	0.000333333	-0.0592384	0.0421562	0.0490133
Bi	0	1	0	0.426246	0.0139442	0.375844	0.382716	0.180605	0.601436	0.213511						Bi	-0.0737538	0.0139442	-0.124156	0.049716	0.013605	-0.0645637	0.0465113
Ur	0	0	1	0.0284842	0.399402	0.624156	0.283951	0.212633	0.189408	0.570475						Ur	0.0284842	-0.100598	0.124156	-0.0490494	0.0456335	0.0224075	-0.0955246
									SSR	0.025915			SSR tot	0.0877455
